# Supplementary material for: Investigating the Impact of Origins on the Quality Characteristics of Celery Seeds Based on Metabolite Analysis through HS-GC-IMS, HS-SPME-GC-MS and UPLC-ESI-MS/MS
Source: Foods. 2024 May 7;13(10):1428. doi: 10.3390/foods13101428 (PMC11119798; doi:10.3390/foods13101428)
Supplement: Supplementary file 1 [file foods-13-01428-s001.zip]

Archive with 11 entries (11 files):
- Figure S1.pdf
- Figure S2.pdf
- Figure S3.pdf
- Figure S4.pdf
- Table S1.pdf
- Table S2.xlsx
- Table S3.xlsx
- Table S4.xlsx
- Table S5.pdf
- Table S6.pdf
- Table S7.pdf
