# Supplementary material for: Investigating the Impact of Origins on the Quality Characteristics of Celery Seeds Based on Metabolite Analysis through HS-GC-IMS, HS-SPME-GC-MS and UPLC-ESI-MS/MS
Source: Foods. 2024 May 7;13(10):1428. doi: 10.3390/foods13101428 (PMC11119798; doi:10.3390/foods13101428)
Supplement: Supplementary file 1 [file foods-13-01428-s001.zip › Table S2.xlsx]

## Sheet: Sheet1
Table S2 Volatile metabolites identified in celery seed from three production regions based on GC-MS data
Index	Quantitative ion	Qualitative ion	Molecular weight (Da)	Formula	Compounds	Class I	CAS	NIST_RI
KMW0327	108	67	152.12	C10H16O	trans-Limonene oxide	Terpenoids	4959-35-7	1138
KMW0319	137	109	152.12	C10H16O	Limonene oxide	Terpenoids	1195-92-2	1133
KMW0217	68	93	136.125	C10H16	D-Limonene	Terpenoids	5989-27-5	1030
NMW0075	93	121	154.136	C10H18O	γ-Terpineol	Terpenoids	586-81-2	1197
KMW0335	71	93	154.136	C10H18O	β-Terpineol	Terpenoids	138-87-4	1153
KMW0259	93	91	136.125	C10H16	γ-Terpinene	Terpenoids	99-85-4	1060
w38	161	69	204.188	C15H24	β-Cedrene	Terpenoids	546-28-1	1421
KMW0556	41	105	204.188	C15H24	β-Selinene	Terpenoids	17066-67-0	1486
WMW0223	41	119	204.351	C15H24	7-epi-α-Selinene	Terpenoids	123123-37-5	1517
D197	67	109	152.12	C10H16O	Pinene oxide	Terpenoids	1686-14-2	1095
KMW0193	93	41	136.125	C10H16	β-Pinene	Terpenoids	127-91-3	981
KMW0148	93	91	136.125	C10H16	α-Pinene	Terpenoids	80-56-8	937
D186	109	84	152.12	C10H16O	trans-Carveol	Terpenoids	1197-07-5	1217
NMW0206	91	105	204.188	C15H24	epi-β-Caryophyllene	Terpenoids	68832-35-9	1466
KMW0643	109	41	220.183	C15H24O	Caryophyllene oxide	Terpenoids	1139-30-6	1581
KMW0678	109	135	222.198	C15H26O	ɑ-Caryophyllene alcohol	Terpenoids	4586-22-5	1566
XMW0012	105	161	204.188	C15H24	ɑ-Cadinene	Terpenoids	24406-05-1	1538
XMW0009	161	189	204.188	C15H24	β-Cadinene	Terpenoids	523-47-7	1518
XMW0247	132	131	202.172	C15H22	Cuparene	Terpenoids	16982-00-6	1505
XMW0780	91	119	134.11	C10H14	Cosmene	Terpenoids	460-01-5	1131
KMW0342	154	95	154.136	C10H18O	Citronellal	Terpenoids	106-23-0	1153
KMW0329	95	41	152.12	C10H16O	Camphor	Terpenoids	76-22-2	1145
WMW0021	159	160	202.172	C15H22	trans-Calamenene	Terpenoids	73209-42-4	1529
XMW0127	119	91	134.11	C10H14	p-Cymene	Terpenoids	99-87-6	1022
KMW0582	161	105	204.188	C15H24	β-Guaiene	Terpenoids	88-84-6	1490
XMW0234	119	93	204.188	C15H24	cis-α-Bergamotene	Terpenoids	18252-46-5	1415
D339	93	41	204.188	C15H24	cis-α-Bisabolene	Terpenoids	29837-07-8	1504
XMW0948	105	204	204.188	C15H24	Valerena-4,7(11)-diene	Terpenoids	351222-66-7	1460
KMW0685	41	69	222.198	C15H26O	trans-Farnesol	Terpenoids	106-28-5	1722
WMW0040	93	41	136.125	C10H16	trans-β-Ocimene	Terpenoids	3779-61-1	1049
WMW0194	110	81	136.125	C10H16	Thujene	Terpenoids	2867-05-2	931
XMW0216	150	69	220.183	C15H24O	Shyobunone	Terpenoids	21698-44-2	1503
WMW0204	92	91	194.131	C12H18O2	Sabinyl acetate	Terpenoids	3536-54-7	1292
NMW0123	81	59	172.146	C10H20O2	cis-1,3,trans-1,4-p-Menthane-3,8-diol	Terpenoids	3564-98-5	1301
NMW0211	68	67	166.099	C10H14O2	Perillic acid	Terpenoids	7694-45-3	1484
XMW0764	68	79	152.12	C10H16O	L-perillyl alcohol	Terpenoids	18457-55-1	1312
KMW0291	71	93	154.136	C10H18O	Linalool	Terpenoids	78-70-6	1099
D369	126	108	222.198	C15H26O	Kessane	Terpenoids	3321-66-2	1537
D178	205	105	220.183	C15H24O	Italicene ether	Terpenoids	104188-25-2	1544
KMW0604	121	93	204.188	C15H24	β-Cyclogermacrane	Terpenoids	24703-35-3	1495
KMW0589	93	80	204.188	C15H24	Humulene	Terpenoids	6753-98-6	1454
KMW0603	161	105	204.188	C15H24	Germacrene D	Terpenoids	23986-74-5	1481
XMW0987	131	119	202.172	C15H22	Eudesma-2,4,11-triene	Terpenoids	82462-31-5	1479
KMW0386	67	95	152.12	C10H16O	cis-Dihydrocarvone	Terpenoids	3792-53-8	1195
KMW0537	81	68	204.188	C15H24	(E)-β-Elemene	Terpenoids	33880-83-0	1398
KMW0199	41	93	136.125	C10H16	β-Myrcene	Terpenoids	123-35-3	991
XMW0521	68	79	136.125	C10H16	ɑ-Myrcene	Terpenoids	1686-30-2	984
KMW0247	93	77	136.125	C10H16	β-Phellandrene	Terpenoids	555-10-2	1031
XMW0678	121	105	136.125	C10H16	1,5,5,6-tetramethylcyclohexa-1,3-diene	Terpenoids	514-94-3	976
KMW0606	105	161	204.188	C15H24	α-Muurolene	Terpenoids	10208-80-7	1499
NMW0006	107	150	136.125	C10H16	Terpinolene	Terpenoids	586-62-9	1088
KMW0459	41	69	152.12	C10H16O	(E)-3,7-dimethyl-2,6-Octadienal	Terpenoids	141-27-5	1270
XMW0084	121	136	136.125	C10H16	2,6-dimethyl-2,4,6-Octatriene	Terpenoids	673-84-7	1131
KMW0181	109	79	152.12	C10H16O	2,3-Dehydro-1,8-cineole	Terpenoids	92760-25-3	992
WMW0126	67	95	124.125	C9H16	3-ethyl-2-methyl-1,3-Hexadiene	Terpenoids	61142-36-7	1031
KMW0304	119	91	134.11	C10H14	1,3,8-p-Menthatriene	Terpenoids	18368-95-1	1119
KMW0235	93	41	136.125	C10H16	(Z)-3,7-dimethyl-1,3,6-Octatriene	Terpenoids	3338-55-4	1038
XMW0709	93	79	136.125	C10H16	1(7), 8-p-Menthadiene	Terpenoids	499-97-8	1004
NMW0092	41	93	154.136	C10H18O	(+)-neodihydrocarveol	Terpenoids	18675-33-7	1226
XMW0980	119	121	204.188	C15H24	(+)-Isoitalicene	Terpenoids	94482-89-0	1395
KMW0595	119	93	204.188	C15H24	(-)-Zingiberene	Terpenoids	495-60-3	1495
D300	105	189	204.188	C15H24	Aristolochene	Terpenoids	26620-71-3	1487
KMW0614	119	105	220.351	C15H24O	Humulene-1,2-epoxide	Terpenoids	19888-34-7	1615
KMW0210	161	105	136.234	C10H16	Sabinene	Terpenoids	3387-41-5	976
D409	81	59	154.136	C10H18O	(+)-Santolina alcohol	Alcohol	35671-15-9	1039
XMW1072	93	81	154.136	C10H18O	(E)-Ocimenol	Alcohol	7643-60-9	1169
KMW0693	189	204	222.198	C15H26O	10-epi-γ-Eudesmol	Alcohol	15051-81-7	1619
XMW1177	136	69	220.183	C15H24O	11,11-Dimethyl-4,8-dimethylenebicyclo[7.2.0]undecan-3-ol	Alcohol	79580-01-1	1646
KMW0456	70	55	158.167	C10H22O	1-Decanol	Alcohol	112-30-1	1272
KMW0159	70	56	116.12	C7H16O	1-Heptanol	Alcohol	111-70-6	970
XMW0410	55	83	142.136	C9H18O	1-Nonen-4-ol	Alcohol	35192-73-5	1103
KMW0173	57	72	128.12	C8H16O	1-Octen-3-ol	Alcohol	3391-86-4	982
KMW0160	106	61	106.045	C4H10OS	3-(methylthio)-1-Propanol	Alcohol	505-10-2	981
D373	79	77	112.089	C7H12O	(E,E)-2,4-Heptadien-1-ol	Alcohol	33467-79-7	1004
NMW0009	170	108	170.131	C10H18O2	2-Hydroxycineol	Alcohol	18679-48-6	1219
KMW0531	67	93	140.12	C9H16O	(E,Z)-3,6-Nonadien-1-ol	Alcohol	56805-23-3	1156
KMW0442	91	117	136.089	C9H12O	3-Phenylpropanol	Alcohol	122-97-4	1233
WMW0058	95	41	128.12	C8H16O	6-methyl-5-Hepten-2-ol	Alcohol	1569-60-4	994
XMW1122	45	41	128.12	C8H16O	7-Octen-2-ol	Alcohol	39546-75-3	969
KMW0430	69	41	108.1	C7H8O	Benzenemethanol	Alcohol	100-51-6	1037
XMW0228	83	70	126.104	C8H14O	1-ethenyl-Cyclohexanol	Alcohol	1940-19-8	1020
XMW0642	71	95	128.12	C8H16O	3,5-dimethyl-Cyclohexanol	Alcohol	5441-52-1	1030
XMW0006	93	91	222.4	C15H26O	Globulol	Alcohol	51371-47-2	1583
D167	95	110	122.2	C8H10O	Phenylethyl Alcohol	Alcohol	60-12-8	1120
XMW0468	93	41	72.1	C4H8O	trans-Crotonyl Alcohol	Alcohol	504-61-0	1215
KMW0483	41	57	170.167	C11H22O	Undecanal	Aldehyde	112-44-7	1307
D425	69	41	192.151	C13H20O	Myrac aldehyde	Aldehyde	37677-14-8	1540
KMW0545	41	57	184.183	C12H24O	Dodecanal	Aldehyde	112-54-9	1409
XMW0089	84	41	154.136	C10H18O	(E)-4-Decenal	Aldehyde	65405-70-1	1198
NMW0243	162	161	162.068	C10H10O2	4-MethoxycinnamAldehyde	Aldehyde	1963-36-6	1566
KMW0212	91	92	120.058	C8H8O	Benzeneacet Aldehyde	Aldehyde	122-78-1	1049
XMW1490	162	161	162.068	C10H10O2	3-Methoxycinnam Aldehyde	Aldehyde	56578-36-0	1451
WMW0052	93	107	106.1	C7H6O	Benzaldehyde	Aldehyde	100-52-7	970
D310	202	159	100.2	C6H12O	Hexanal	Aldehyde	66-25-1	788
NMW0093	107	91	152.1	C8H8O3	Vanillin	Aldehyde	121-33-5	1422
KMW0639	123	41	166.2	C9H10O3	Veratraldehyde	Aldehyde	120-14-9	1419
WMW0022	123	81	266.4	C14H22O3Si	Isovanillin,TBDMS derivative	Aldehyde	-	1804
XMW0119	69	41	140.12	C9H16O	β-Thujamenthone	Ketone	54549-81-4	1028
XMW0008	82	138	138.104	C9H14O	Isophorone	Ketone	78-59-1	1124
NMW0773	55	42	98.073	C6H10O	Cyclohexanone	Ketone	108-94-1	894
KMW0230	55	111	126.104	C8H14O	3-Octen-2-one	Ketone	1669-44-9	1040
WMW0005	108	81	192.3	C13H20O	trans-β-Ionone	Ketone	79-77-6	1489
WMW0014	55	69	150.2	C10H14O	D-Verbenone	Ketone	18309-32-5	1228
D370	79	81	208.3	C13H20O2	β-Ionone epoxide	Ketone	23267-57-4	1473
NMW0074	79	91	138.2	C9H14O	1-(1-cyclohexen-1-yl)-1-propanone	Ketone	1655-03-4	1620
XMW1401	82	67	200.318	C12H24O2	Decanoic acid, ethyl ester	Ester	110-38-3	1378
KMW0558	93	41	224.178	C14H24O2	Linalyl butyrate	Ester	78-36-4	1418
XMW0574	57	68	142.099	C8H16O2	Hexanoic acid, ethyl ester	Ester	123-66-0	986
D112	91	150	150.068	C9H10O2	Benzeneacetic acid, methyl ester	Ester	101-41-7	1178
WMW0106	95	67	194.146	C12H18O2	trans-Pinocarvyl acetate	Ester	1686-15-3	1300
WMW0050	111	137	180.115	C11H16O2	dihydro-Actinidiolide	Ester	17092-92-1	1490
KMW0267	105	77	136.052	C8H8O2	Benzoic acid, methyl ester	Ester	93-58-3	1094
D411	103	57	186.162	C11H22O2	4-Methylpentyl 2-methylbutanoate	Ester	35852-40-5	1143
NMW0782	55	83	128.084	C7H14O2	Pentanoic acid, ethyl ester	Ester	539-82-2	929
XMW0306	74	87	154.115	C9H18O2	Heptanoic acid, ethyl ester	Ester	106-30-9	1085
KMW0485	88	101	214.193	C13H26O2	Undecanoic acid, ethyl ester	Ester	627-90-7	1494
KMW0547	119	152	194.131	C12H18O2	Carveol acetate	Ester	97-42-7	1336
XMW1355	57	145	266.24	C17H34O2	Isopropyl myristate	Ester	110-27-0	1827
KMW0578	93	80	228.193	C14H28O2	Dodecanoic acid, ethyl ester	Ester	106-33-2	1578
KMW0373	105	77	284.5	C18H36O2	Hexadecanoic acid, ethyl ester	Ester	628-97-7	1975
KMW0605	93	80	308.5	C20H36O2	Linoleic acid ethyl ester	Ester	544-35-4	2139
KMW0232	74	87	270.5	C17H34O2	Hexadecanoic acid, methyl ester	Ester	112-39-0	1937
KMW0654	74	87	130.2	C7H14O2	2-Methylbutanoic acid ethyl ester	Ester	7452-79-1	850
KMW0686	131	103	298.5	C19H38O2	Heptadecanoic acid, ethyl ester	Ester	14010-23-2	2089
XMW1478	69	68	310.5	C20H38O2	Ethyl Oleate	Ester	111-62-6	2180
KMW0128	60	73	116.084	C6H12O2	Hexanoic Acid	Acid	142-62-1	990
NMW0793	103	85	118.063	C5H10O3	3-Hydroxyisovaleric acid	Acid	625-08-1	980
NMW0209	55	41	184.146	C11H20O2	Undecylenic Acid	Acid	112-38-9	1484
NMW0327	150	122	370.615	C16H30O4Si3	2,5-Dihydroxybenzoic acid, 3TMS derivative	Acid	3618-20-0	1794
NMW0052	83	55	254.4	C16H30O2	9-Hexadecenoic acid	Acid	2091-29-4	1938
D350	41	69	114.068	C6H10O2	2-methyl-2-Pentenoic Acid	Acid	3142-72-1	974
XMW0659	91	92	190.238	C12H14O2	3-n-Butylphthalide	Phthalide	6066-49-5	1656
WMW0172	148	147	190.238	C12H14O2	cis-ligustilide	Phthalide	-	1680
KMW0175	94	66	188.222	C12H12O2	(Z)-butylidene-phthalide	Phthalide	72917-31-8	1666
XMW0146	108	79	194.131	C12H18O2	trans-Sedanolide	Phthalide	4567-33-3	1752
D404	139	67	196.146	C12H20O2	Hexahydro-3-butylphthalide	Phthalide	3553-34-2	1653
NMW0324	137	180	180.079	C10H12O3	trans-Coniferyl alcohol	Other	32811-40-8	1743
KMW0182	81	82	138.104	C9H14O	2-pentyl-Furan	Other	3777-69-3	993
XMW0517	97	112	112.035	C6H8S	3-ethyl-Thiophene	Other	1795-01-3	869
XMW1323	120	91	148.052	C9H8O2	3-methyl-2(3H)-Benzofuranone	Other	32267-71-3	1333
KMW0362	95	41	148.2	C11H16	pentyl-Benzene	Other	538-68-1	1158
WMW0201	93	79	222.4	C15H26O	β-Dihydroagarofuran	Other	5956-09-2	1504
XMW1026	91	79	156.2	C9H16O2	dihydro-5-pentyl-2(3H)-Furanone	Other	104-61-0	1358
XMW0227	187	145	206.3	C14H22O	3,5-bis(1,1-Dimethylethyl)phenol	Other	1138-52-9	2310
KMW0613	41	93	198.4	C14H30	4,6-Dimethyldodecane	Other	61141-72-8	1325
NMW0084	79	91	128.2	C10H8	Cyclopentacycloheptene	Other	275-51-4	1311
KMW0516	136	121	120.1	C8H8O	2,3-Dihydrobenzofurane	Other	496-16-2	1226

## Sheet: Sheet2
KMW0643	109	41
KMW0678	109	135
XMW0012	105	161
XMW0009	161	189
XMW0247	132	131
XMW0780	91	119
KMW0342	154	95
KMW0329	95	41
WMW0021	159	160
XMW0127	119	91
KMW0582	161	105
XMW0234	119	93
D339	93	41
XMW0948	105	204
KMW0685	41	69
WMW0040	93	41
WMW0194	110	81
XMW0216	150	69
WMW0204	92	91
NMW0123	81	59
NMW0211	68	67
XMW0764	68	79
KMW0291	71	93
D369	126	108
D178	205	105
KMW0604	121	93
KMW0589	93	80
KMW0603	161	105
XMW0987	131	119
KMW0386	67	95
KMW0537	81	68
KMW0199	41	93
XMW0521	68	79
KMW0247	93	77
XMW0678	121	105
KMW0606	105	161
NMW0006	107	150
KMW0459	41	69
XMW0084	121	136
KMW0181	109	79
WMW0126	67	95
KMW0304	119	91
KMW0235	93	41
XMW0709	93	79
NMW0092	41	93
XMW0980	119	121
KMW0595	119	93
D300	105	189
KMW0614	119	105
KMW0210	161	105
D409	81	59
XMW1072	93	81
KMW0693	189	204
XMW1177	136	69
KMW0456	70	55
KMW0159	70	56
XMW0410	55	83
KMW0173	57	72
KMW0160	106	61
D373	79	77
NMW0009	170	108
KMW0531	67	93
KMW0442	91	117
WMW0058	95	41
XMW1122	45	41
KMW0430	69	41
XMW0228	83	70
XMW0642	71	95
XMW0006	93	91
D167	95	110
XMW0468	93	41
KMW0483	41	57
D425	69	41
KMW0545	41	57
XMW0089	84	41
NMW0243	162	161
KMW0212	91	92
XMW1490	162	161
WMW0052	93	107
D310	202	159
NMW0093	107	91
KMW0639	123	41
WMW0022	123	81
XMW0119	69	41
XMW0008	82	138
NMW0773	55	42
KMW0230	55	111
WMW0005	108	81
WMW0014	55	69
D370	79	81
NMW0074	79	91
XMW1401	82	67
KMW0558	93	41
XMW0574	57	68
D112	91	150
WMW0106	95	67
WMW0050	111	137
KMW0267	105	77
D411	103	57
NMW0782	55	83
XMW0306	74	87
KMW0485	88	101
KMW0547	119	152
XMW1355	57	145
KMW0578	93	80
KMW0373	105	77
KMW0605	93	80
KMW0232	74	87
KMW0654	74	87
KMW0686	131	103
XMW1478	69	68
KMW0128	60	73
NMW0793	103	85
NMW0209	55	41
NMW0327	150	122
NMW0052	83	55
D350	41	69
XMW0659	91	92
WMW0172	148	147
KMW0175	94	66
XMW0146	108	79
D404	139	67
NMW0324	137	180
KMW0182	81	82
XMW0517	97	112
XMW1323	120	91
KMW0362	95	41
WMW0201	93	79
XMW1026	91	79
XMW0227	187	145
KMW0613	41	93
NMW0084	79	91
KMW0516	136	121
