# Supplementary material for: Investigating the Impact of Origins on the Quality Characteristics of Celery Seeds Based on Metabolite Analysis through HS-GC-IMS, HS-SPME-GC-MS and UPLC-ESI-MS/MS
Source: Foods. 2024 May 7;13(10):1428. doi: 10.3390/foods13101428 (PMC11119798; doi:10.3390/foods13101428)
Supplement: Supplementary file 1 [file foods-13-01428-s001.zip › Table S3.xlsx]

## Sheet: Sheet1
Table S3 Volatile metabolites identified in celery seed from three production regions based on GC-IMS data
NO.	Compound	Molecule Formula	MW	RI	RT [sec]	DT [RIPrel]
IM1	7	-	-	972	337.08	1.18
IM2	6	-	-	1020	382.12	1.08
IM3	5	-	-	1040	405.18	1.42
IM4	4	-	-	1066	438.55	1.2
IM5	3	-	-	1124	525.46	1.15
IM6	2	-	-	1148	568.92	1.07
IM7	8	-	-	1038	403.62	1.53
IM8	1	-	-	1213	686.76	1.42
IM9	β-Pinene-T	C10H16	136.2	1122	521.06	1.64
IM10	β-Pinene-M	C10H16	136.2	1122	521.06	1.22
IM11	β-Pinene-D	C10H16	136.2	1121	520.51	1.29
IM12	Sabinene	C10H16	136.2	1135	545.23	1.22
IM13	Myrcene-T	C10H16	136.2	1178	628.16	1.71
IM14	Myrcene-M	C10H16	136.2	1178	627.61	1.21
IM15	Myrcene-D	C10H16	136.2	1178	628.16	1.29
IM16	γ-Terpinene-M	C10H16	136.2	1247	737.22	1.22
IM17	γ-Terpinene-D	C10H16	136.2	1246	736.62	1.29
IM18	Limonene-T	C10H16	136.2	1207	678.89	1.66
IM19	Limonene-M	C10H16	136.2	1207	678.29	1.21
IM20	Limonene-D	C10H16	136.2	1207	679.49	1.29
IM21	β-Ocimene	C10H16	136.2	1257	752.36	1.2
IM22	Linalool	C10H18O	154.2	1087	1534.9	1.21
IM23	Carveol	C10H16O	152.2	1212	686.03	1.22
IM24	β-Phellandrene	C10H16	136.2	1039	404.63	1.36
IM25	p-Cymene	C10H14	134.2	1020	381.57	1.25
IM26	β-Elemene	C15H24	204.4	1380	2667.1	1.43
IM27	Thiophene	C4H4S	84.1	1033	397.49	1.04
IM28	Dimethyl sulfide	C2H6S	62.1	802	229.99	0.96
IM29	Anisole	C7H8O	108.1	916	848.4	1.06
IM30	2,5-Dimethylthiophene	C6H8S	112.2	1193	658.78	1.08
IM31	Dimethyl trisulfide	C2H6S3	126.3	993	1057.75	1.3
IM32	2,3,5-Trimethylpyrazine	C7H10N2	122.2	1006	1126.69	1.17
IM33	5-Methyl-2(3H)-furanone	C5H6O2	98.1	901	1098.15	1.12
IM34	cis-3-Hexenyl acetate	C8H14O2	142.2	996	881.88	1.32
IM35	Methyl 2-methylbutanoate-M	C6H12O2	116.2	1025	388.16	1.19
IM36	Methyl 2-methylbutanoate-D	C6H12O2	116.2	1030	393.63	1.53
IM37	Methyl benzoate	C8H8O2	136.1	1076	2260	1.2
IM38	Methyl butanoate	C5H10O2	102.1	1011	371.89	1.15
IM39	Isoamyl acetate	C7H14O2	130.2	1140	554.02	1.29
IM40	γ-Butyrolactone	C4H6O2	86.1	908	2012.19	1.09
IM41	Ethyl heptanoate	C9H18O2	158.2	1085	885.14	1.91
IM42	Methyl 3-methylbutanoate	C6H12O2	116.2	1038	403.54	1.19
IM43	Methyl acetate	C3H6O2	74.1	859	261.29	1.19
IM44	Butyl acetate-M	C6H12O2	116.2	1091	471.7	1.24
IM45	Butyl acetate-D	C6H12O2	116.2	1091	471.7	1.62
IM46	Pentyl acetate	C7H14O2	130.2	908	648.56	1.31
IM47	6-Methyl-5-hepten-2-one	C8H14O	126.2	1348	914.57	1.18
IM48	Acetone	C3H6O	58.1	846	253.61	1.12
IM49	1-Penten-3-one	C5H8O	84.1	1045	411.22	1.08
IM50	Diacetyl	C4H6O2	86.1	998	357.88	1.16
IM51	2-Heptanone	C7H14O	114.2	1194	660.25	1.27
IM52	1-Octen-3-one	C8H14O	126.2	1312	844.53	1.28
IM53	1-Octen-3-ol	C8H16O	128.2	978	1230.58	1.16
IM54	2-Heptanol	C7H16O	116.2	1330	879.37	1.38
IM55	2-Propanol-M	C3H8O	60.1	941	314.57	1.09
IM56	2-Propanol-D	C3H8O	60.1	941	314.57	1.22
IM57	3-Methyl-1-butanol-M	C5H12O	88.1	1223	701.5	1.24
IM58	3-Methyl-1-butanol-D	C5H12O	88.1	1223	701.5	1.48
IM59	1-Pentanol-M	C5H12O	88.1	1266	767.62	1.26
IM60	1-Pentanol-D	C5H12O	88.1	1266	767.62	1.51
IM61	1-Hexanol	C6H14O	102.2	1370	958.3	1.33
IM62	Ethanol-M	C2H6O	46.1	952	322.25	1.04
IM63	Ethanol-D	C2H6O	46.1	952	322.25	1.12
IM64	2-Methyl-1-propanol-M	C4H10O	74.1	1111	503.37	1.17
IM65	2-Methyl-1-propanol-D	C4H10O	74.1	1111	503.51	1.36
IM66	Diethyl acetal	C6H14O2	118.2	912	294.79	1.03
IM67	5-Methyl-2-furfural	C6H6O2	110.1	956	1885.93	1.14
IM68	(E)-2-Hexenal-M	C6H10O	98.1	1233	716.97	1.18
IM69	(E)-2-Hexenal-D	C6H10O	98.1	1234	717.7	1.52
IM70	2-Methylpropanal	C4H8O	72.1	836	248.11	1.28
IM71	Butanal	C4H8O	72.1	896	283.81	1.28
IM72	3-Methylbutanal	C5H10O	86.1	935	310.17	1.39
IM73	Octanal-M	C8H16O	128.2	1298	820.33	1.40921
IM74	Octanal-D	C8H16O	128.2	1299	822.26	1.82497
IM75	Dodecanal	C12H24O	184.3	1933	3254.99	1.66082
IM76	Vanillin	C8H8O3	152.1	1236	721.57	1.06332
IM77	Benzaldehyde	C7H6O	106.1	936	1415.63	1.15738
IM78	3-Methyl-2-butenal	C5H8O	84.1	1218	694.57	1.09701
IM79	(E)-2-Heptenal-M	C7H12O	112.2	1332	882.28	1.2596
IM80	(E)-2-Heptenal-D	C7H12O	112.2	1331	881.31	1.6696
IM81	(E)-2-Octenal	C8H14O	126.2	1444	1125.69	1.33138
IM82	(E)-2-Nonenal	C9H16O	140.2	1573	1488.76	1.41645
IM83	Pentanal-M	C5H10O	86.1	1005	365.09	1.1922
IM84	Pentanal-D	C5H10O	86.1	1006	366.2	1.42619
IM85	Hexanal-M	C6H12O	100.2	1103	489.37	1.267
IM86	Hexanal-D	C6H12O	100.2	1102	488.64	1.56511
IM87	Nonanal-M	C9H18O	142.2	1403	1030.25	1.47911
IM88	Nonanal-D	C9H18O	142.2	1404	1031.66	1.94386
IM89	Decanal	C10H20O	156.3	1527	1347.54	1.55011
IM90	Undecanal	C11H22O	170.3	1700	1959.58	1.60547
IM91	Butanoic acid	C4H8O2	88.1	1817	2529.49	1.17548
IM92	Pentanoic acid	C5H10O2	102.1	1909	3089.76	1.22491
