# Supplementary material for: Investigating the Impact of Origins on the Quality Characteristics of Celery Seeds Based on Metabolite Analysis through HS-GC-IMS, HS-SPME-GC-MS and UPLC-ESI-MS/MS
Source: Foods. 2024 May 7;13(10):1428. doi: 10.3390/foods13101428 (PMC11119798; doi:10.3390/foods13101428)
Supplement: Supplementary file 1 [file foods-13-01428-s001.zip › Table S4.xlsx]

## Sheet: Sheet2
Table S4 Non-volatile metabolites identified in celery seed from three production regions based on LC-MS data
Index	Q1 (Da)	Q3 (Da)	Molecular weight (Da)	Formula	Compounds	Ionization model	CAS	Class
MWS20151	271.06	153.019	270.053	C15H10O5	Apigenin	[M+H]+	520-36-5	Flavonoids
MWS20148	433.113	271.074	432.106	C21H20O10	Apigenin-4'-O-glucoside	[M+H]+	-	Flavonoids
mws1073	595.166	457.2	594.159	C27H30O15	Apigenin-6,8-di-C-glucoside	[M+H]+	23666-13-9	Flavonoids
Hmgp003664	417.118	381.1	416.111	C21H20O9	Apigenin-6-C-rhamnoside	[M+H]+	-	Flavonoids
pmb0571	565.155	271.6	564.148	C26H28O14	Apigenin-7-O-(2''-glucosyl)arabinoside	[M+H]+	-	Flavonoids
Hmqp003435	651.15	271.061	650.142	C29H30O17	Apigenin-7-O-(2''-O-apiosyl)(6''-Malonyl)glucoside	[M+H]+	-	Flavonoids
pmp000581	475.123	271.06	474.116	C23H22O11	Apigenin-7-O-(6''-acetyl)glucoside	[M+H]+	72741-92-5	Flavonoids
pmp000585	519.113	433.11	518.106	C24H22O13	Apigenin-7-O-(6''-malonyl)glucoside	[M+H]+	86546-87-4	Flavonoids
MWSHY0189	433.113	271.066	432.106	C21H20O10	Apigenin-7-O-glucoside	[M+H]+	578-74-5	Flavonoids
pmf0472	565.155	271.1	564.148	C26H28O14	Apiin	[M+H]+	26544-34-3	Flavonoids
MWS20143	287.055	153.019	286.048	C15H10O6	Luteolin	[M+H]+	491-70-3	Flavonoids
MWS20147	449.108	287.061	448.101	C21H20O11	Luteolin-3'-O-glucoside	[M+H]+	-	Flavonoids
Hmpp003270	449.108	287.05	448.101	C21H20O11	Luteolin-4'-O-glucoside	[M+H]+	6920-38-3	Flavonoids
Zmxp003107	611.161	287.057	610.153	C27H30O16	Luteolin-7,3'-di-O-glucoside	[M+H]+	52187-80-1	Flavonoids
pmp000587	535.108	287.05	534.101	C24H22O14	Luteolin-7-O-(6''-malonyl)glucoside	[M+H]+	-	Flavonoids
Hmqp003184	667.15	287.062	666.143	C29H30O18	Luteolin-7-O-(6''-malonyl)glucoside-5-O-arabinoside	[M+H]+	-	Flavonoids
MWSHY0104	449.108	287.062	448.101	C21H20O11	Luteolin-7-O-glucoside	[M+H]+	5373-11-5	Flavonoids
Hmqp002870	743.203	287.057	742.196	C32H38O20	Luteolin-7-O-Sophoroside-5-O-arabinoside	[M+H]+	-	Flavonoids
Hmcp001618	743.201	449.1	742.195	C32H38O20	Quercetin-3-O-(2''-O-Xylosyl)rutinoside	[M+H]+	129235-39-8	Flavonoids
Lmtp004044	597.145	303.043	596.138	C26H28O16	Quercetin-3-O-apiosyl(1→2)galactoside	[M+H]+	-	Flavonoids
MWSHY0046	465.103	303.051	464.096	C21H20O12	Quercetin-3-O-glucoside	[M+H]+	482-35-9	Flavonoids
Smgp004575	465.1	303.05	464.096	C21H20O12	Quercetin-5-O-β-D-glucoside	[M+H]+	-	Flavonoids
Zmxp002867	625.167	301.068	624.168	C28H32O16	Chrysoeriol-5,7-di-O-glucoside	[M+H]+	-	Flavonoids
pmb0608	549.124	301.4	548.117	C25H24O14	Chrysoeriol-7-O-(6''-malonyl)glucoside	[M+H]+	-	Flavonoids
Zmxp004480	625.176	301.071	624.169	C28H32O16	Chrysoeriol-7-O-gentiobioside	[M+H]+	-	Flavonoids
pmb3012	461.109	299.2	462.116	C22H22O11	Chrysoeriol-7-O-glucoside	[M-H]-	19993-32-9	Flavonoids
Lmjp003589	829.202	287.05	828.196	C35H40O23	Kaempferol-3-O-(2''-apiosyl-4''-glucosyl-6''-malonyl)Glucoside	[M+H]+	-	Flavonoids
Lmdp004892	535.108	287.055	534.101	C24H22O14	Kaempferol-3-O-(6''-malonyl)galactoside	[M+H]+	-	Flavonoids
Lmmp003817	535.108	287.055	534.101	C24H22O14	Kaempferol-3-O-(6''-malonyl)glucoside	[M+H]+	-	Flavonoids
Lmmn003398	489.107	285.04	490.111	C23H22O12	Kaempferol-3-O-(6''-O-acetyl)glucoside	[M-H]-	-	Flavonoids
pmn001637	417.083	285	418.09	C20H18O10	Kaempferol-3-O-arabinoside	[M-H]-	5041-67-8	Flavonoids
mws0913	447.093	285.041	448.101	C21H20O11	Kaempferol-3-O-galactoside	[M-H]-	23627-87-4	Flavonoids
HJAP148	581.148	287.059	580.142	C26H28O15	Kaempferol-3-O-sambubioside	[M+H]+	27661-51-4	Flavonoids
Xmyp005654	449.106	287.056	448.101	C21H20O11	Kaempferol-4'-O-glucoside	[M+H]+	-	Flavonoids
MWSHY0017	273.076	153.018	272.068	C15H12O5	Naringenin	[M+H]+	480-41-1	Flavonoids
pme2960	273.076	153	272.068	C15H12O5	Naringenin chalcone	[M+H]+	73692-50-9	Flavonoids
pma0791	521	273	520.122	C24H24O13	Naringenin-7-O-(6''-malonyl)glucoside	[M+H]+	-	Flavonoids
mws1179	433.114	271	434.121	C21H22O10	Naringenin-7-O-glucoside	[M-H]-	529-55-5	Flavonoids
Lmzn001875	741.23	579.18	742.232	C33H42O19	Naringenin-7-O-Rutinoside-4'-O-glucoside	[M-H]-	-	Flavonoids
MWSHY0009	301.071	286.048	300.063	C16H12O6	Diosmetin	[M+H]+	520-34-3	Flavonoids
pmp000588	549.124	463.12	548.117	C25H24O14	Diosmetin-7-O-(6''-malonyl)glucoside	[M+H]+	-	Flavonoids
pmp000579	463.123	301.07	462.116	C22H22O11	Diosmetin-7-O-galactoside	[M+H]+	-	Flavonoids
Hmmp004965	463.124	301.07	462.116	C22H22O11	Diosmetin-7-O-glucoside	[M+H]+	20126-59-4	Flavonoids
MWSHY0145	289.071	153.018	288.063	C15H12O6	Eriodictyol	[M+H]+	552-58-9	Flavonoids
HJN086	449.11	287.057	450.116	C21H22O11	Eriodictyol-3'-O-glucoside	[M-H]-	-	Flavonoids
mws0057	451.123	289	450.116	C21H22O11	Eriodictyol-7-O-glucoside	[M+H]+	38965-51-4	Flavonoids
Lmzp002365	465.139	303.09	464.131	C22H24O11	Hesperetin-7-O-glucoside	[M+H]+	31712-49-9	Flavonoids
MWSHY0069	301.07	286.049	300.063	C16H12O6	Hispidulin	[M+H]+	1447-88-7	Flavonoids
MWSHY0195	463.123	301.085	462.116	C22H22O11	Hispidulin-7-O-glucoside	[M+H]+	17680-84-1	Flavonoids
Lmnp003080	565.16	433.11	564.148	C26H28O14	Hispidulin-8-C-(2''-O-xylosyl)xyloside	[M+H]+	-	Flavonoids
Lmlp005236	451.123	289.083	450.116	C21H22O11	Dihydrokaempferol-3-O-glucoside	[M+H]+	1049-08-8	Flavonoids
Lmmn004625	449.109	287.056	450.116	C21H22O11	Dihydrokaempferol-7-O-glucoside	[M-H]-	-	Flavonoids
Lmyn006227	269.046	151.005	270.053	C15H10O5	Galangin	[M-H]-	548-83-4	Flavonoids
Lmlp005572	433.113	271.065	432.106	C21H20O10	Galangin-7-O-glucoside	[M+H]+	-	Flavonoids
Lmmp007480	257.081	137.02	256.074	C15H12O4	2,4,4'-trihydroxychalcone	[M+H]+	-	Flavonoids
Lmmp004504	287.056	153.019	286.047	C15H10O6	2'-Hydroxygenistein	[M+H]+	1156-78-1	Flavonoids
pmp000344	271.06	243.064	270.053	C15H10O5	3',4',7-Trihydroxyflavone	[M+H]+	2150-11-0	Flavonoids
Lmjp004941	301.071	286.047	300.063	C16H12O6	3,5,4'-Trihydroxy-7-methoxyflavone	[M+H]+	569-92-6	Flavonoids
pma6640	479.3	317.1	478.111	C22H22O12	3'-O-Methyltricetin-7-O-glucoside	[M+H]+	-	Flavonoids
pmc1990	299.1	223.1	300.1	C17H16O5	4'-Hydroxy-5,7-dimethoxyflavanone	[M-H]-	-	Flavonoids
Zmhn003257	299.058	284.039	300.063	C16H12O6	5,7,2'-Trhiyroxy-8-methoxyflavone	[M-H]-	-	Flavonoids
Zmhp003514	301.072	286.054	300.063	C16H12O6	6,7,8-Tetrahydroxy-5-methoxyflavone	[M+H]+	-	Flavonoids
Lmjp003655	463.123	301.078	462.116	C22H22O11	6-C-MethylKaempferol-3-glucoside	[M+H]+	-	Flavonoids
Hmcn002875	301.035	255.02	302.043	C15H10O7	6-Hydroxyluteolin	[M-H]-	18003-33-3	Flavonoids
MWSslk115	239.071	137.024	238.063	C15H10O3	7-Hydroxyflavone	[M+H]+	6665-86-7	Flavonoids
pme3475	273.076	153	272.068	C15H12O5	Butin	[M+H]+	492-14-8	Flavonoids
mws0063	271.06	215.071	270.053	C15H10O5	Genistein	[M+H]+	446-72-0	Flavonoids
MWSHY0103	483.129	437.123	482.121	C25H22O10	Silibinin	[M+H]+	22888-70-6	Flavonoids
mws0179	367.103	190.9	368.111	C17H20O9	Chlorogenic acid methyl ester	[M-H]-	29708-87-0	Phenolic acids
pmn001421	337.093	191.05	338.1	C16H18O8	3-O-p-Coumaroylquinic acid	[M-H]-	87099-71-6	Phenolic acids
mws1200	177	145	178.063	C10H10O3	Trans-4-Hydroxycinnamic Acid Methyl Ester	[M-H]-	19367-38-5	Phenolic acids
pmb0752	369.118	177.1	368.111	C17H20O9	3-O-Feruloylquinic acid	[M+H]+	1899-29-2	Phenolic acids
pmn001695	371.098	249.063	372.106	C16H20O10	Trihydroxycinnamoylquinic acid	[M-H]-	-	Phenolic acids
pmf0440	163.075	91.1	162.068	C10H10O2	4-MethoxycinnaMaldehyde	[M+H]+	1963-36-6	Phenolic acids
MWS20194	149.06	103.057	148.052	C9H8O2	Cinnamic acid	[M+H]+	140-10-3	Phenolic acids
mws0639	153.019	109.029	154.027	C7H6O4	2,3-Dihydroxybenzoic Acid	[M-H]-	303-38-8	Phenolic acids
pmn001420	341.088	179.036	342.095	C15H18O9	1-O-Caffeoyl-β-D-glucose	[M-H]-	14364-08-0	Phenolic acids
pmb3061	499.146	163.1	500.153	C22H28O13	5-O-p-Coumaroylquinic acid O-glucoside	[M-H]-	-	Phenolic acids
mws0178	353.088	191.055	354.095	C16H18O9	Chlorogenic acid	[M-H]-	327-97-9	Phenolic acids
Lmbp002309	371.102	209.048	370.126	C17H22O9	Sinapaldehyde-4-O-Glucoside	[M+H]+	154461-65-1	Phenolic acids
pme1439	165.055	119	164.047	C9H8O3	p-Coumaric acid	[M+H]+	501-98-4	Phenolic acids
Zmzn001549	325.094	119.051	326.1	C15H18O8	Ferulic acid-1-O-glucoside	[M-H]-	14364-05-7	Phenolic acids
Lmsn003318	355.103	175.04	356.111	C16H20O9	1-O-Feruloyl-β-D-glucose	[M-H]-	7196-71-6	Phenolic acids
pme0422	193.058	134	194.058	C10H10O4	Isoferulic Acid	[M-H]-	25522-33-2	Phenolic acids
mws2212	179.035	135.046	180.042	C9H8O4	Caffeic acid	[M-H]-	331-39-5	Phenolic acids
Hmhn003518	355.104	175.04	356.111	C16H20O9	4-O-β-D-glucopyranosylferulic acid	[M-H]-	-	Phenolic acids
MWSmce083	207.072	133.033	208.074	C11H12O4	Ferulic acid methyl ester	[M-H]-	2309-07-1	Phenolic acids
Lmmn001643	163.04	119.046	164.047	C9H8O3	2-Hydroxycinnamic acid	[M-H]-	583-17-5	Phenolic acids
pmn001419	325.093	163.04	326.1	C15H18O8	1-O-p-Coumaroyl-β-D-glucose	[M-H]-	7139-64-2	Phenolic acids
Zmhn001793	341.089	179.034	342.096	C15H18O9	6-O-Caffeoyl-D-glucose	[M-H]-	-	Phenolic acids
pmb3074	337.093	191.05	338.1	C16H18O8	5-O-p-Coumaroylquinic acid	[M-H]-	1899-30-5	Phenolic acids
pma3724	369.1	177.1	368.111	C17H20O9	1-O-Feruloylquinic acid	[M+H]+	-	Phenolic acids
mws2108	353.088	191.05	354.095	C16H18O9	Cryptochlorogenic acid	[M-H]-	905-99-7	Phenolic acids
pmb2795	177	145	178.063	C10H10O3	4-Methoxycinnamic acid	[M-H]-	830-09-1	Phenolic acids
MWSCX015	165.055	91.0526	164.047	C9H8O3	Caffeic aldehyde	[M+H]+	141632-15-7	Phenolic acids
Zmcn005156	529.133	353.085	530.142	C26H26O12	4,5-O-Dicaffeoylquinic Acid Methyl Ester	[M-H]-	-	Phenolic acids
Li512115	515.12	353.088	516.127	C25H24O12	Isochlorogenic acid B	[M-H]-	14534-61-3	Phenolic acids
Lmsn004322	503.12	179.035	504.127	C24H24O12	1,6-Di-O-caffeoyl-β-D-glucose	[M-H]-	-	Phenolic acids
MWSmce346	517.133	163.039	516.127	C25H24O12	1,3-O-Dicaffeoylquinic Acid	[M+H]+	30964-13-7	Phenolic acids
MWSmce328	517.132	163.04	516.127	C25H24O12	Isochlorogenic acid C	[M+H]+	57378-72-0	Phenolic acids
Lmjp003731	531.15	177.055	530.142	C26H26O12	3,4-O-Dicaffeoylquinic Acid Methyl Ester	[M+H]+	-	Phenolic acids
Zmhn002301	325.093	163.039	326.1	C15H18O8	p-Coumaric acid-4-O-glucoside	[M-H]-	117405-48-8	Phenolic acids
Lmjp003822	531.15	177.055	530.142	C26H26O12	3,5-O-Dicaffeoylquinic Acid Methyl Ester	[M+H]+	159934-13-1	Phenolic acids
Lmsn004970	503.12	179.036	504.127	C24H24O12	3,6-Di-O-caffeoyl glucose	[M-H]-	-	Phenolic acids
pmb3068	337.093	173.1	338.1	C16H18O8	1-O-p-Coumaroylquinic acid	[M-H]-	-	Phenolic acids
mws0014	193.051	134.01	194.058	C10H10O4	Ferulic acid	[M-H]-	537-98-4	Phenolic acids
Lmsn002288	503.141	341.088	504.148	C21H28O14	1-O-Caffeoyl-(6-O-glucosyl)-β-D-glucose	[M-H]-	-	Phenolic acids
pmb0751	321.1	147.3	320.09	C16H16O7	Trans-5-O-(p-Coumaroyl)shikimate	[M+H]+	-	Phenolic acids
Zmhn002334	355.104	193.049	356.111	C16H20O9	6-O-Feruloyl-β-D-glucose	[M-H]-	137887-25-3	Phenolic acids
pmb3075	319	145.1	320.09	C16H16O7	3-O-p-Coumaroylshikimic acid	[M-H]-	-	Phenolic acids
Lmgn003073	735.221	367.107	368.111	C17H20O9	5-O-Feruloylquinic acid	[2M-H]-	-	Phenolic acids
HJN102	677.173	515.137	678.158	C34H30O15	3,4,5-Tricaffeoylquinic acid	[M-H]-	86632-03-3	Phenolic acids
HJN003	385.113	223.062	386.122	C17H22O10	1-O-Sinapoyl-β-D-glucose	[M-H]-	-	Phenolic acids
Lmsn002937	493.099	169.014	494.106	C22H22O13	1-O-Caffeoyl-6-O-galloyl-β-D-glucose	[M-H]-	-	Phenolic acids
pmb2871	315.072	153.019	316.079	C13H16O9	1-O-Gentisoyl-β-D-glucoside	[M-H]-	23445-11-6	Phenolic acids
Lmgn001670	137.027	108.023	138.032	C7H6O3	Salicylic acid	[M-H]-	69-72-7	Phenolic acids
MWSmce341	279.159	149.033	278.152	C16H22O4	Butyl isobutyl phthalate	[M+H]+	17851-53-5	Phenolic acids
MWSmce040	153.05	65.0376	152.047	C8H8O3	Isovanillin	[M+H]+	621-59-0	Phenolic acids
pmb0824	537.1	177.4	536.153	C25H28O13	Syringic acid-4-O-(6''-feruloyl)glucoside	[M+H]+	-	Phenolic acids
Lmlp012720	279.158	149.023	278.152	C16H22O4	Dibutyl phthalate	[M+H]+	84-74-2	Phenolic acids
Lmtn002565	329.11	167.03	330.095	C14H18O9	1-O-Vanilloyl-D-Glucose	[M-H]-	-	Phenolic acids
Lmxp011770	279.159	149.023	278.152	C16H22O4	Diisobutyl phthalate	[M+H]+	84-69-5	Phenolic acids
Zmhn001358	299.077	137.025	300.084	C13H16O8	4-O-Glucosyl-4-hydroxybenzoic acid	[M-H]-	-	Phenolic acids
Lmmp010562	391.284	149.023	390.277	C24H38O4	Diisooctyl Phthalate	[M+H]+	27554-26-3	Phenolic acids
pmn001518	331.067	169.014	332.074	C13H16O10	1-O-Galloyl-β-D-glucose	[M-H]-	58511-73-2	Phenolic acids
pmn001367	315.072	153.017	316.079	C13H16O9	Protocatechuic acid-4-O-glucoside	[M-H]-	-	Phenolic acids
mws0028	167.035	108.021	168.042	C8H8O4	Vanillic acid	[M-H]-	121-34-6	Phenolic acids
Hmtn001302	299.078	137.024	300.085	C13H16O8	Glucosyloxybenzoic acid	[M-H]-	-	Phenolic acids
Lmbn001981	137.024	93.0346	138.032	C7H6O3	2,5-Dihydroxybenzaldehyde	[M-H]-	1194-98-5	Phenolic acids
mws0183	153.019	109.029	154.027	C7H6O4	Protocatechuic acid	[M-H]-	99-50-3	Phenolic acids
mws0180	153.019	109.029	154.027	C7H6O4	Gentisic Acid	[M-H]-	490-79-9	Phenolic acids
pmb2654	460.1	117.9	461.153	C19H27NO12	Anthranilate-1-O-Sophoroside	[M-H]-	-	Phenolic acids
pme0281	165.019	121.029	166.027	C8H6O4	Terephthalic acid	[M-H]-	100-21-0	Phenolic acids
mws0458	151.04	136	152.047	C8H8O3	4-Hydroxy-3-Methoxybenzaldehyde	[M-H]-	121-33-5	Phenolic acids
MWSslk097	195.065	163.04	194.058	C10H10O4	Dimethyl phthalate	[M+H]+	131-11-3	Phenolic acids
Lhqp101801	231.101	175.039	230.094	C14H14O3	Dihydroseselin	[M+H]+	2221-66-1	Coumarins
Lmbp102601	163.04	89.0378	162.032	C9H6O3	7-Hydroxycoumarin	[M+H]+	93-35-6	Coumarins
mws4173	207.065	192.045	206.058	C11H10O4	5,7-Dimethoxycoumarin	[M+H]+	487-06-9	Coumarins
Hmap010205	367.221	163.04	366.219	C24H30O3	umbelliprenin	[M+H]+	23838-17-7	Coumarins
Zmbp007538	231.1	175.038	230.094	C14H14O3	osthenol	[M+H]+	484-14-0	Coumarins
HX1363	193.049	133.028	192.042	C10H8O4	isoscopoletin	[M+H]+	-	Coumarins
MWSmce024	355.096	193.047	354.095	C16H18O9	Scopoletin-7-O-glucoside	[M+H]+	531-44-2	Coumarins
Lhqp101814	217.05	202.027	216.042	C12H8O4	Isobergapten	[M+H]+	482-48-4	Coumarins
Lmbp002962	209.047	194.024	208.037	C10H8O5	Isofraxetin	[M+H]+	50656-75-2	Coumarins
Lmgp003270	369.165	177.055	368.074	C16H16O10	Scopoletin-7-O-glucuronide	[M+H]+	132752-65-9	Coumarins
MWSCX014	193.049	133.025	192.042	C10H8O4	Scopoletin	[M+H]+	92-61-5	Coumarins
Hmqn002118	161.025	133.03	162.032	C9H6O3	Umbelliferone	[M-H]-	93-35-6	Coumarins
HX1364	355.104	163.036	354.095	C16H18O9	isoscopoletin-glucoside	[M+H]+	-	Coumarins
HX1365	147.043	91.0538	146.037	C9H6O2	Coumarin	[M+H]+	91-64-5	Coumarins
Cmyn001328	339.069	177.018	340.079	C15H16O9	Daphnin	[M-H]-	486-55-5	Coumarins
Hmcp002123	193.05	178.02	192.042	C10H8O4	Isoscopoletin	[M+H]+	776-86-3	Coumarins
MWSmce042	217.045	202.029	216.042	C12H8O4	Bergapten	[M+H]+	484-20-8	Coumarins
Hmbp002498	487.144	193.05	486.137	C21H26O13	Scopoletin-7-O-xylosyl(1→6)glucoside	[M+H]+	-	Coumarins
pmn001492	187.1	123.1	188.041	C11H8O3	Ayapin	[M-H]-	494-56-4	Coumarins
MWSmce324	187.041	131.05	186.032	C11H6O3	Psoralen	[M+H]+	66-97-7	Coumarins
MWSmce617	247.099	175.042	246.089	C14H14O4	Marmesin	[M+H]+	13849-08-6	Coumarins
Lmbn001162	339.074	177.023	340.079	C15H16O9	Esculetin-7-O-glucoside	[M-H]-	-	Coumarins
mws1579	217.049	202.024	216.042	C12H8O4	Xanthotoxin; 8-Methoxypsoralen	[M+H]+	298-81-7	Coumarins
Lbhp011920	517.152	193.048	516.148	C22H28O14	Scopoletin 7-O-β-D-Sophoroside	[M+H]+	-	Coumarins
mws1015	339.072	177.019	340.079	C15H16O9	Esculin	[M-H]-	531-75-9	Coumarins
MWSmce025	369.086	207.032	370.09	C16H18O10	Fraxetin-8-O-glucoside	[M-H]-	524-30-1	Coumarins
MWSslk172	247.061	217.024	246.053	C13H10O5	Isopimpinellin	[M+H]+	482-27-9	Coumarins
Cmpp003619	193.05	105.068	192.042	C10H8O4	6,7-Dihydroxy-4-methylcoumarin	[M+H]+	529-84-0	Coumarins
Zmbp004146	409.15	247.098	408.142	C20H24O9	Praeroside IV	[M+H]+	-	Coumarins
MWS0552	239.202	223.026	240.209	C15H28O2	Cis-10-Pentadecenoic Acid(C15: 1)	[M-H]-	84743-29-3	Lipids
mws0367	277.217	277.217	278.225	C18H30O2	α-Linolenic Acid	[M-H]-	463-40-1	Lipids
Lmbn005662	295.228	171.103	296.235	C18H32O3	(9R,10S)-(12Z)-9,10-Epoxyoctadecenoic acid	[M-H]-	16833-56-0	Lipids
Lmbn009444	297.245	183.14	298.251	C18H34O3	Ricinoleic acid	[M-H]-	141-22-0	Lipids
pmb2799	295.228	195.2	296.235	C18H32O3	12,13-Epoxy-9-Octadecenoic Acid	[M-H]-	6799-85-5	Lipids
Zmpn003368	293.214	195.139	294.219	C18H30O3	13S-Hydroxy-9Z,11E,15Z-octadecatrienoic acid	[M-H]-	87984-82-5	Lipids
mws0752	185.155	185.156	186.162	C11H22O2	Undecylic Acid	[M-H]-	112-37-8	Lipids
Zmyn005384	299.26	253.255	300.266	C18H36O3	2R-Hydroxyoctadecanoic Acid	[M-H]-	26633-48-7	Lipids
MWSmce692	277.218	59.0143	278.225	C18H30O2	γ-Linolenic Acid	[M-H]-	506-26-3	Lipids
Zmyn004676	293.213	113.098	294.219	C18H30O3	17-Hydroxylinolenic acid	[M-H]-	-	Lipids
Lmyn007883	287.223	287.223	288.23	C16H32O4	9,16-Dihydroxypalmitic acid	[M-H]-	38076-49-2	Lipids
pmb2792	293.212	193.1	294.219	C18H30O3	13-Hydroxy-6,9,11-octadecatrienoic acid	[M-H]-	74784-20-6	Lipids
Lmbn007891	313.238	183.14	314.246	C18H34O4	Hydroxy ricinoleic acid	[M-H]-	-	Lipids
MWS4295	299.259	253.251	300.266	C18H36O3	DL-2-hydroxystearic acid	[M-H]-	629-22-1	Lipids
pmb2640	199.17	199.17	200.178	C12H24O2	Dodecanoic acid	[M-H]-	143-07-7	Lipids
pmn001694	329.233	229.146	330.241	C18H34O5	9,10,13-Trihydroxy-11-Octadecenoic Acid	[M-H]-	29907-57-1	Lipids
Zmyn004548	291.197	235.174	292.204	C18H28O3	12-Oxo-phytodienoic acid	[M-H]-	85551-10-6	Lipids
Lmbn005923	277.217	59.0139	278.225	C18H30O2	Crepenynic acid	[M-H]-	2277-31-8	Lipids
mws1491	279.233	279.233	280.24	C18H32O2	Linoleic acid	[M-H]-	60-33-3	Lipids
Zmyn004732	293.213	185.119	294.219	C18H30O3	2R-hydroxy-9Z,12Z,15Z-octadecatrienoic acid	[M-H]-	-	Lipids
Hmqp005455	297.243	81.07	296.234	C18H32O3	15(R)-Hydroxylinoleic Acid	[M+H]+	177931-23-6	Lipids
Hmqn003054	329.235	311.221	330.24	C18H34O5	9,10,11-Trihydroxy-12-octadecenoic acid	[M-H]-	61911-67-9	Lipids
mws0369	303.233	258.9	304.24	C20H32O2	Arachidonic Acid	[M-H]-	506-32-1	Lipids
pmb2786	293.212	235.172	294.219	C18H30O3	9-Hydroxy-10,12,15-octadecatrienoic acid	[M-H]-	89886-42-0	Lipids
mws0361	253.217	235.19	254.225	C16H30O2	Palmitoleic Acid	[M-H]-	373-49-9	Lipids
pmn001606	309.28	309.28	310.287	C20H38O2	Eicosenoic acid	[M-H]-	26764-41-0	Lipids
mws0383	267.233	267.233	268.24	C17H32O2	10-Heptadecenoic Acid	[M-H]-	29743-97-3	Lipids
mws1489	283.264	283.265	284.272	C18H36O2	Stearic Acid	[M-H]-	57-11-4	Lipids
pmb0889	279.232	95.1	278.225	C18H30O2	Punicic acid	[M+H]+	544-72-9	Lipids
Lmbn006152	279.233	59.0133	280.24	C18H32O2	(9Z,11E)-Octadecadienoic acid	[M-H]-	2540-56-9	Lipids
mws1488	255.233	237.222	256.24	C16H32O2	Palmitic acid	[M-H]-	57-10-3	Lipids
pmn001610	307.264	307.3	308.272	C20H36O2	Eicosadienoic acid	[M-H]-	5598-38-9	Lipids
pmf0397	311.303	183.1	312.303	C20H40O2	Arachidic acid	[M-H]-	506-30-9	Lipids
mws0396	281.249	281.248	282.256	C18H34O2	Elaidic Acid	[M-H]-	112-79-8	Lipids
Lmyn012331	281.249	281.249	282.256	C18H34O2	Petroselinic acid	[M-H]-	593-39-5	Lipids
Lmyn005812	675.36	397.136	676.367	C33H56O14	Gingerglycolipid A	[M-H]-	145937-22-0	Lipids
Lmhp112042	355.284	263.237	354.277	C21H38O4	1-Linoleoylglycerol	[M+H]+	2277-28-3	Lipids
Lmqn008369	595.257	152.995	596.296	C27H49O12P	PI(18:2/0:0)	[M-H]-	-	Lipids
Lmhp011562	353.269	261.221	352.261	C21H36O4	1-α-Linolenoyl-glycerol	[M+H]+	-	Lipids
Hmyn007168	483.272	255.232	484.278	C22H45O9P	LysoPG 16:0	[M-H]-	-	Lipids
pmp001284	331.284	313.273	330.277	C19H38O4	Monopalmitin	[M+H]+	542-44-9	Lipids
mws0126	524.371	184.073	523.364	C26H54NO7P	LysoPC 18:0	[M+H]+	19420-57-6	Lipids
pmp001270	494.324	184.073	493.317	C24H48NO7P	LysoPC 16:1	[M+H]+	76790-27-7	Lipids
pmb0855	496.34	184.073	495.332	C24H50NO7P	LysoPC 16:0	[M+H]+	17364-16-8	Lipids
ML10195036	300.295	60.0463	299.282	C18H37NO2	3-Dehydrosphinganine	[M+H]+	16105-69-4	Lipids
MWSmce609	134.044	74.0237	133.037	C4H7NO4	L-Aspartic acid	[M+H]+	56-84-8	Amino acids and derivatives
MWSmce119	175.115	70.064	174.112	C6H14N4O2	L-Arginine	[M+H]+	74-79-3	Amino acids and derivatives
mws0230	120.066	74	119.058	C4H9NO3	L-Threonine	[M+H]+	72-19-5	Amino acids and derivatives
pme0006	116.071	70.1	115.063	C5H9NO2	L-Proline	[M+H]+	147-85-3	Amino acids and derivatives
mws0256	118.086	72.1	117.079	C5H11NO2	L-Valine	[M+H]+	72-18-4	Amino acids and derivatives
mws0671	120.066	74.1	119.058	C4H9NO3	L-Homoserine	[M+H]+	672-15-1	Amino acids and derivatives
pme0014	148.06	84	147.053	C5H9NO4	L-Glutamic acid	[M+H]+	56-86-0	Amino acids and derivatives
pme1210	150.058	61	149.051	C5H11NO2S	L-Methionine	[M+H]+	63-68-3	Amino acids and derivatives
MWSmce056	205.093	146.06	204.09	C11H12N2O2	DL-Tryptophan	[M+H]+	54-12-6	Amino acids and derivatives
pme0026	147.113	84	146.106	C6H14N2O2	L-Lysine	[M+H]+	56-87-1	Amino acids and derivatives
mws0250	182.081	136.1	181.074	C9H11NO3	L-Tyrosine	[M+H]+	60-18-4	Amino acids and derivatives
mws1587	132.102	86	131.095	C6H13NO2	L-Norleucine	[M+H]+	327-57-1	Amino acids and derivatives
pme0021	166.086	120.081	165.071	C9H11NO2	L-Phenylalanine	[M+H]+	63-91-2	Amino acids and derivatives
pme0010	106	60	105.043	C3H7NO3	L-Serine	[M+H]+	56-45-1	Amino acids and derivatives
MWS1926	132.102	86.0969	131.095	C6H13NO2	DL-Leucine	[M+H]+	328-39-2	Amino acids and derivatives
mws0254	156.077	110	155.07	C6H9N3O2	L-Histidine	[M+H]+	71-00-1	Amino acids and derivatives
Zmzn000113	146.047	102.056	147.053	C5H9NO4	L-threo-3-Methylaspartate	[M-H]-	6061-13-8	Amino acids and derivatives
pmb0464	458.1	116.3	457.143	C16H27NO14	L-Aspartic acid-O-diglucoside	[M+H]+	-	Amino acids and derivatives
pme2559	174.041	88	175.048	C6H9NO5	N-Acetyl-L-Aspartic Acid	[M-H]-	997-55-7	Amino acids and derivatives
mws5042	223.108	120.088	222.101	C11H14N2O3	L-Glycyl-L-phenylalanine	[M+H]+	721-66-4	Amino acids and derivatives
Zmjp000182	189.134	70.0652	188.127	C7H16N4O2	N-Monomethyl-L-arginine	[M+H]+	17035-90-4	Amino acids and derivatives
pme0122	189.123	126	188.116	C8H16N2O3	N6-Acetyl-L-lysine	[M+H]+	692-04-6	Amino acids and derivatives
pme2914	161.046	99.0501	162.053	C6H10O5	3-Hydroxy-3-methylpentane-1,5-dioic acid	[M-H]-	503-49-1	Amino acids and derivatives
mws5035	279.17	120.085	278.163	C15H22N2O3	L-Leucyl-L-phenylalanine	[M+H]+	56217-82-4	Amino acids and derivatives
Zmzp000145	189.16	84.0803	188.153	C9H20N2O2	Trimethyllysine	[M+H]+	23284-33-5	Amino acids and derivatives
Lmhp002031	245.18	86.097	244.179	C12H24N2O3	L-Leucyl-L-Leucine	[M+H]+	3303-31-9	Amino acids and derivatives
mws0736	189.123	86	188.116	C8H16N2O3	N-Glycyl-L-leucine	[M+H]+	869-19-2	Amino acids and derivatives
pme3033	104.071	86	103.063	C4H9NO2	N,N-Dimethylglycine	[M+H]+	1118-68-9	Amino acids and derivatives
Lmhp001670	231.16	72.082	230.163	C11H22N2O3	L-Valyl-L-Leucine	[M+H]+	3989-97-7	Amino acids and derivatives
MWS0132	611.148	306.074	612.152	C20H32N6O12S2	Oxiglutatione	[M-H]-	27025-41-8	Amino acids and derivatives
Lmhp002001	265.15	72.0813	264.147	C14H20N2O3	L-Valyl-L-Phenylalanine	[M+H]+	3918-92-1	Amino acids and derivatives
Lmhp001461	229.15	70.066	228.147	C11H20N2O3	L-Prolyl-L-Leucine	[M+H]+	52899-07-7	Amino acids and derivatives
Zmdp000972	136.042	91.0537	135.035	C4H9NO2S	S-Methyl-L-cysteine	[M+H]+	1187-84-4	Amino acids and derivatives
mws0629	281.113	166	280.106	C13H16N2O5	L-Aspartyl-L-Phenylalanine	[M+H]+	13433-09-5	Amino acids and derivatives
pmb2857	308.1	146.1	309.106	C11H19NO9	L-Glutamic acid-O-glycoside	[M-H]-	-	Amino acids and derivatives
pme3382	160.061	98	161.069	C6H11NO4	N-Acetyl-L-threonine	[M-H]-	17093-74-2	Amino acids and derivatives
Zmdp002216	261.145	86.0968	260.137	C11H20N2O5	L-γ-Glutamyl-L-leucine	[M+H]+	2566-39-4	Amino acids and derivatives
pme0253	174.113	86	173.105	C8H15NO3	N-Acetyl-L-leucine	[M+H]+	1188-21-2	Amino acids and derivatives
mws1164	179.056	59.0139	180.063	C6H12O6	D-Fructose	[M-H]-	57-48-7	Saccharides
mws4170	179.056	59.0139	180.063	C6H12O6	D-Glucose	[M-H]-	50-99-7	Saccharides
mws0344	165.041	75.0091	166.048	C5H10O6	D-Xylonic acid	[M-H]-	526-91-0	Saccharides
mws1189	193.035	73	194.033	C6H10O7	D-Galacturonic acid	[M-H]-	685-73-4	Saccharides
MWSmce165	165.082	59.0159	166.084	C6H14O5	L-Fucitol	[M-H]-	13074-06-1	Saccharides
Zmgn000447	184.98	78.9583	185.993	C3H7O7P	3-Phospho-D-glyceric acid	[M-H]-	820-11-1	Saccharides
Zmpn000199	209.03	85.0297	210.038	C6H10O8	D-Galactaric acid	[M-H]-	526-99-8	Saccharides
mws0866	259.022	96.9702	260.03	C6H13O9P	D-Glucose 6-phosphate	[M-H]-	56-73-5	Saccharides
pme3705	193.035	73	194.043	C6H10O7	D-Glucoronic acid	[M-H]-	6556-12-3	Saccharides
pme0534	195.051	75.0095	196.058	C6H12O7	Gluconic acid	[M-H]-	526-95-4	Saccharides
mws1155	181.072	101.02	182.079	C6H14O6	D-Mannitol	[M-H]-	69-65-8	Saccharides
mws1090	259.022	97	260.03	C6H13O9P	Glucose-1-phosphate	[M-H]-	59-56-3	Saccharides
MWSmce676	149.046	59.0132	150.053	C5H10O5	D-Arabinose	[M-H]-	10323-20-3	Saccharides
Lmsn000381	341.109	89.0244	342.116	C12H22O11	D-Maltose	[M-H]-	69-79-4	Saccharides
Zmyn000108	209.031	85.0294	210.038	C6H10O8	D-Saccharic acid	[M-H]-	87-73-0	Saccharides
mws1333	341.109	113.022	342.116	C12H22O11	Melibiose	[M-H]-	585-99-9	Saccharides
pmb3081	288.997	97	290.004	C6H11PO11	Glucarate O-Phosphoric acid	[M-H]-	-	Saccharides
mws0264	341.109	119.035	342.116	C12H22O11	D-Trehalose	[M-H]-	99-20-7	Saccharides
pme3311	339	97	339.996	C6H14O12P2	D-Fructose-1,6-biphosphate	[M-H]-	488-69-7	Saccharides
mws1080	341.109	179.056	342.116	C12H22O11	Galactinol	[M-H]-	3687-64-7	Saccharides
MWS2442	259.022	96.9688	260.03	C6H13O9P	D-Fructose 6-Phosphate	[M-H]-	643-13-0	Saccharides
MWS1983	343.125	89.0254	344.132	C12H24O11	Maltitol	[M-H]-	585-88-6	Saccharides
pme0519	341.109	119.035	342.116	C12H22O11	D-Sucrose	[M-H]-	57-50-1	Saccharides
mws0889	135.03	75.01	136.037	C4H8O5	D-Threonic Acid	[M-H]-	3909-12-4	Saccharides
pme2237	181.072	101	182.079	C6H14O6	Dulcitol	[M-H]-	608-66-2	Saccharides
mws0214	181.072	71	182.079	C6H14O6	D-Sorbitol	[M-H]-	50-70-4	Saccharides
pme2125	503.162	179	504.169	C18H32O16	Raffinose	[M-H]-	512-69-6	Saccharides
MWSmce682	149.046	59.0141	150.053	C5H10O5	DL-Xylose	[M-H]-	25990-60-7	Saccharides
Lmqn000213	665.215	341.109	666.222	C24H42O21	Stachyose	[M-H]-	470-55-3	Saccharides
mws2523	421.075	241.1	422.083	C12H23O14P	Trehalose 6-phosphate	[M-H]-	4484-88-2	Saccharides
mws5038	341.109	89.0249	342.116	C12H22O11	Isomaltulose	[M-H]-	13718-94-0	Saccharides
pme0264	243.098	127	242.09	C10H14N2O5	Thymidine	[M+H]+	50-89-5	Nucleotides and derivatives
mws0255	112.05	95	111.043	C4H5N3O	Cytosine	[M+H]+	71-30-7	Nucleotides and derivatives
pme3732	244.093	112	243.085	C9H13N3O5	Cytidine	[M+H]+	65-46-3	Nucleotides and derivatives
Hmhp001812	282.12	136.06	281.112	C11H15N5O4	2'-O-Methyladenosine	[M+H]+	2140-79-6	Nucleotides and derivatives
mws0248	243.062	110	244.07	C9H12N2O6	Uridine	[M-H]-	58-96-8	Nucleotides and derivatives
pme3337	384.115	252	383.108	C14H17N5O8	Succinyladenosine	[M+H]+	4542-23-8	Nucleotides and derivatives
pme1109	152.057	135	151.049	C5H5N5O	Guanine	[M+H]+	73-40-5	Nucleotides and derivatives
mws0668	283.068	151	284.076	C10H12N4O6	Xanthosine	[M-H]-	146-80-5	Nucleotides and derivatives
Zmjp000966	268.106	136.062	267.097	C10H13N5O4	Vidarabine	[M+H]+	5536-17-4	Nucleotides and derivatives
pmb2922	565.048	323.029	566.055	C15H24N2O17P2	Uridine 5'-diphospho-D-glucose	[M-H]-	133-89-1	Nucleotides and derivatives
pme0230	268.104	136.062	267.097	C10H13N5O4	Adenosine	[M+H]+	58-61-7	Nucleotides and derivatives
pme1184	268.104	152	267.097	C10H13N5O4	2'-Deoxyguanosine	[M+H]+	961-07-9	Nucleotides and derivatives
pmc0066	333.052	137.05	332.052	C10H13N4O7P	2'-Deoxyinosine-5'-monophosphate	[M+H]+	3393-18-8	Nucleotides and derivatives
pme3961	252.109	136	251.102	C10H13N5O3	2'-Deoxyadenosine	[M+H]+	958-09-8	Nucleotides and derivatives
Zmfn000481	535.037	323.026	536.044	C14H22N2O16P2	Uridine-5'-Diphosphate-D-Xylose	[M-H]-	3616-06-6	Nucleotides and derivatives
pme1178	284.099	152	283.092	C10H13N5O5	Guanosine	[M+H]+	118-00-3	Nucleotides and derivatives
pme1474	298.097	136	297.09	C11H15N5O3S	5'-Deoxy-5'-(methylthio)adenosine	[M+H]+	2457-80-9	Nucleotides and derivatives
pmc0274	167.1	121.1	166.031	C6H6N4S	6-Methylmercaptopurine	[M+H]+	50-66-8	Nucleotides and derivatives
mws0863	213.017	97	214.024	C5H11O7P	2-Deoxyribose-5'-phosphate	[M-H]-	102916-66-5	Nucleotides and derivatives
pmb0981	348.07	136	347.063	C10H14N5O7P	Adenosine 5'-monophosphate	[M+H]+	61-19-8	Nucleotides and derivatives
MWS2910	242.113	126.066	241.106	C10H15N3O4	5-Methyl-2'-Deoxycytidine	[M+H]+	838-07-3	Nucleotides and derivatives
ML10180524	244.095	112.054	243.085	C9H13N3O5	Cytarabine	[M+H]+	147-94-4	Nucleotides and derivatives
pme1194	228.098	112	227.091	C9H13N3O4	2'-Deoxycytidine	[M+H]+	951-77-9	Nucleotides and derivatives
mws0275	133.014	71.0145	134.022	C4H6O5	L-Malic acid	[M-H]-	97-67-6	Organic acids
pme0295	146.081	86	145.074	C6H11NO3	4-Acetamidobutyric acid	[M+H]+	3025-96-5	Organic acids
Zmyn000453	191.02	111.009	192.027	C6H8O7	Isocitric Acid	[M-H]-	320-77-4	Organic acids
mws4052	102.055	56.05	101.048	C4H7NO2	1-Aminocyclopropane-1-carboxylic acid	[M+H]+	22059-21-8	Organic acids
mws0470	117.019	73	118.027	C4H6O4	Methylmalonic acid	[M-H]-	516-05-2	Organic acids
Zmgn000503	133.048	71.0136	134.058	C5H10O4	2,3-Dihydroxy-3-Methylbutanoic Acid	[M-H]-	1756-18-9	Organic acids
mws0192	117.019	73	118.027	C4H6O4	Succinic acid	[M-H]-	110-15-6	Organic acids
mws0277	191.056	85.0296	192.063	C7H12O6	Quinic Acid	[M-H]-	77-95-2	Organic acids
pme0278	191.103	128	190.095	C7H14N2O4	2,6-Diaminooimelic acid	[M+H]+	583-93-7	Organic acids
ML10172161	103.004	59.0136	104.011	C3H4O4	Hydroxypyruvic acid	[M-H]-	1113-60-6	Organic acids
mws2125	166.975	78.7	167.982	C3H5O6P	Phosphoenolpyruvate	[M-H]-	138-08-9	Organic acids
pme3017	104.071	58	103.063	C4H9NO2	2-Aminoisobutyric acid	[M+H]+	62-57-7	Organic acids
mws0281	191.02	111.009	192.027	C6H8O7	Citric Acid	[M-H]-	77-92-9	Organic acids
pme3011	104.071	68.8	103.063	C4H9NO2	γ-Aminobutyric acid	[M+H]+	56-12-2	Organic acids
pme3009	175.024	99	174.016	C6H6O6	Trans-Citridic acid	[M+H]+	4023-65-8	Organic acids
Zmgn001448	175.061	115.04	176.069	C7H12O5	2-Propylmalic Acid	[M-H]-	-	Organic acids
pme3186	169	79	169.998	C3H7O6P	DL-Glyceraldehyde-3-phosphate	[M-H]-	591-59-3	Organic acids
pme1975	103.004	59	104.06	C3H4O4	Malonic acid	[M-H]-	141-82-2	Organic acids
mws0576	103.04	59.1	104.047	C4H8O3	3-Hydroxybutyric acid	[M-H]-	300-85-6	Organic acids
pme0271	115.004	71	116.011	C4H4O4	Maleic acid	[M-H]-	110-16-7	Organic acids
mws0376	115.004	71	116.011	C4H4O4	Fumaric acid	[M-H]-	110-17-8	Organic acids
mws0262	149.009	87	150.016	C4H6O6	L-Tartaric acid	[M-H]-	87-69-4	Organic acids
MWSmce678	193.087	108.022	194.094	C11H14O3	Deoxyarbutin	[M-H]-	53936-56-4	Terpenoids
Hmlp008487	211.169	81.07	210.161	C13H22O2	Blumenol C	[M+H]+	36151-02-7	Terpenoids
Lmlp002205	197.118	161.096	196.109	C11H16O3	Isololiolide	[M+H]+	38274-00-9	Terpenoids
Smhn002274	373.224	211.17	372.214	C19H32O7	Blumenol C glucoside	[M+H]+	135820-80-3	Terpenoids
Lmzn006284	471.35	471.35	472.355	C30H48O4	2α-Hydroxyursolic acid	[M-H]-	-	Terpenoids
Zmpn008194	471.348	471.348	472.355	C30H48O4	Corosolic acid	[M-H]-	4547-24-4	Terpenoids
pma3101	256.08	124.1	256.082	C11H14NO6+	Nicotinate D-ribonucleoside	[M]+	17720-18-2	Vitamin
mws0232	377.146	243	376.138	C17H20N4O6	Vitamin B2	[M+H]+	83-88-5	Vitamin
pme1014	445.3	341.3	444.303	C31H40O2	Vitamin K2	[M+H]+	11032-49-8	Vitamin
pme0490	124.039	78	123.032	C6H5NO2	Vitamin B3	[M+H]+	59-67-6	Vitamin
pmb0952	265.1	122.1	265.112	C12H17N4OS+	Vitamin B1	[M]+	70-16-6	Vitamin
MWSmce257	218.109	88.0433	219.111	C9H17NO5	D-Pantothenic Acid	[M-H]-	79-83-4	Vitamin
Hmfn000531	175.025	87.0088	176.032	C6H8O6	Vitamin C	[M-H]-	50-81-7	Vitamin
pme2266	245.095	227	244.088	C10H16N2O3S	Biotin	[M+H]+	58-85-5	Vitamin
MWSmce548	118.088	58.0709	117.079	C5H11NO2	Betaine	[M+H]+	107-43-7	Alkaloids
mws0017	146.165	72.2	145.158	C7H19N3	Spermidine	[M+H]+	124-20-9	Alkaloids
Zmpp001726	184.096	124.07	183.089	C9H13NO3	Epinephrine	[M+H]+	51-43-4	Alkaloids
Hmcp002354	227.128	121.01	226.114	C14H14N2O	Crenatine	[M+H]+	26585-14-8	Alkaloids
pme2268	138.055	94.0651	137.048	C7H7NO2	Trigonelline	[M+H]+	535-83-1	Alkaloids
Lmdn008401	207.103	161.098	208.11	C12H16O3	Senkyunolide G	[M-H]-	94530-85-5	phthalide
pmp001235	195.138	79.1	194.131	C12H18O2	Cnidilide	[M+H]+	-	phthalide
MWSmce412	193.121	91.0582	192.115	C12H16O2	Senkyunolide A	[M+H]+	63038-10-8	phthalide
Lmdn008257	205.087	161.097	206.094	C12H14O3	Senkyunolide F	[M-H]-	94530-84-4	phthalide
mws1611	191.107	117.07	190.099	C12H14O2	Z-Ligustilide	[M+H]+	4431-01-0	phthalide
MWSmce250	189.087	128.059	188.084	C12H12O2	Butylidenephthalide	[M+H]+	72917-31-8	phthalide
MWSmce041	191.102	145.098	190.099	C12H14O2	Butylphthalide	[M+H]+	6066-49-5	phthalide
pmp001232	191.107	135	190.099	C12H14O2	Neoligustilide	[M+H]+	-	phthalide
pmp001267	320.295	302.285	319.288	C21H37NO	2-(Dodecylamino)-3-phenyl-1-propanol	[M+H]+	-	Others
Zmdp000376	130.091	84.0806	129.09	C5H11N3O	4-Guanidinobutanal	[M+H]+	-	Others
MWSmce644	209.08	93.0338	208.074	C11H12O4	4-Acetoxy-3-Ethoxybenzaldehyde	[M+H]+	72207-94-4	Others
MWSCX017	165.053	119.051	164.047	C9H8O3	4-hydroxyphenyl acrylaldehyde	[M+H]+	-	Others
Lmcp005519	267.102	161.06	266.094	C17H14O3	8-Hydroxy-2-(2-phenylethyl)chromone	[M+H]+	-	Others
Lmbp010056	251.107	91.0544	250.099	C17H14O2	2-(2-Phenylethyl)chromone	[M+H]+	61828-53-3	Others
pmp001236	207.065	121.1	206.058	C11H10O4	Clove chromone	[M+H]+	-	Others
Lmcp005148	283.096	163.038	282.089	C17H14O4	Oxidoagarochromone A	[M+H]+	-	Others
Zmdn005231	189.057	146.037	190.063	C11H10O3	2,5-dimethyl-7-hydroxy-chromone	[M-H]-	38412-47-4	Others
pmf0367	177.019	88.9	178.027	C9H6O4	5,7-Dihydroxychromone	[M-H]-	31721-94-5	Others
Cmhp007275	179.07	133.063	178.063	C10H10O3	Regiolone	[M+H]+	137494-04-3	Others
MWSslk114	207.101	107.051	206.094	C12H14O3	Pherocon (4-(4-Acetoxyphenyl)-2-butanone)	[M+H]+	3572-06-3	Others
pme2931	151.1	109	150.105	C10H14O	Carvone	[M+H]+	6485-40-1	Others
Zmgp004297	281.155	107.052	280.146	C19H20O2	1-phenyl-7-(4-hydroxyphenyl)-4-ene-3-heptanone	[M+H]+	-	Others
MWS2056	115.075	69.0697	114.068	C6H10O2	Delta-Hexalactone	[M+H]+	823-22-3	Others
pmp000256	381.206	173.096	380.199	C24H28O4	Angelicide	[M+H]+	92935-94-9	Others
zjgp122321	355.103	163.046	354.095	C16H18O9	4-O-acetyl-3-O-caffeoyl-2-C-methyl-D-erythronate	[M+H]+	-	Others
Lhmp122020	487.144	355.102	486.137	C21H26O13	3-O-caffeoyl quininyl arabinoside	[M+H]+	-	Others
MWS1894	183.08	98.9837	182.073	C13H10O	9-Fluorenol	[M+H]+	1689-64-1	Others
Lssp210123	357.133	137.059	356.126	C20H20O6	α-Conidendrin	[M+H]+	-	Others
pmb0764	144.048	113.2	143.041	C6H9NOS	4-Methyl-5-thiazoleethanol	[M+H]+	137-00-8	Others
Lsmp010410	545.164	163.041	544.158	C27H28O12	(−)ethyl 1,4-di-O-caffeoylquinate	[M+H]+	-	Others
Lmcp006876	251.107	91.0543	250.099	C17H14O2	8-(Benzyloxy)-1-Naphthol	[M+H]+	-	Others
Ymmg000006	281.139	123.082	282.147	C15H22O5	Rugosic acid A	[M-H]-	-	Others
MWS20142	167.107	91.0537	166.099	C10H14O2	Rugulolide C	[M+H]+	-	Others
MWSmce266	257.089	241.058	258.089	C15H14O4	Isorhapontigenin	[M-H]-	32507-66-7	Others
mws1359	255.103	239	256.11	C16H16O3	Pterostilbene	[M-H]-	537-42-8	Others
mws0021	227.071	185	228.079	C14H12O3	Resveratrol	[M-H]-	501-36-0	Others
HX1151	229.086	107.049	228.079	C14H12O3	Trans resveratrol	[M+H]+	-	Others
mws2103	243.066	159.1	244.074	C14H12O4	Piceatannol	[M-H]-	10083-24-6	Others
mws0097	357.134	151	358.142	C20H22O6	Pinoresinol	[M-H]-	487-36-5	Others
Lmdn004267	357.134	151.044	358.142	C20H22O6	Epipinoresinol	[M-H]-	24404-50-0	Others
Cmsp003083	521.201	131.049	520.194	C26H32O11	Dehydrodiconiferyl alcohol-4-O-glucoside	[M+H]+	107870-88-2	Others
